# Supplementary material for: Molecularly Imprinted Membranes: From Protein Recognition to Refolding Activity
Source: Polymers (Basel). 2026 Jun 12;18(12):1482. doi: 10.3390/polym18121482 (PMC13306326; doi:10.3390/polym18121482)
Supplement: Supplementary file 1 [file polymers-18-01482-s001.zip]

Archive with 1 entries (1 files):
- polymers-4331860-supplementary.pdf
